# Supplementary material for: Pharmacophore Synergism in Diverse Scaffold Clinches in Aurora Kinase B
Source: Int J Mol Sci. 2022 Nov 22;23(23):14527. doi: 10.3390/ijms232314527 (PMC9739353; doi:10.3390/ijms232314527)
Supplement: Supplementary file 1 [file ijms-23-14527-s001.zip]

Archive with 2 entries (2 files):
- Supplementary Material.pdf
- Supplementary Materials.pdf
